# Supplementary material for: Food Choice Motives and COVID-19 in Belgium
Source: Foods. 2022 Mar 15;11(6):842. doi: 10.3390/foods11060842 (PMC8953564; doi:10.3390/foods11060842)
Supplement: Supplementary file 1 [file foods-11-00842-s001.zip]

Archive with 1 entries (1 files):
- foods-1610266-supplementary.pdf
